# Supplementary material for: Life at the Frozen Limit: Microbial Carbon Metabolism Across a Late Pleistocene Permafrost Chronosequence
Source: Front Microbiol. 2020 Jul 29;11:1753. doi: 10.3389/fmicb.2020.01753 (PMC7403407; doi:10.3389/fmicb.2020.01753)
Supplement: TABLE S1 — Characteristics of compound classes used to categorize FT-ICR MS molecular formulae. Criteria based on Hodgkins et al. (2016). [file Data_Sheet_2.xlsx]

## Sheet: Sheet1
Supplementary Table 1. Characteristics of compound classes used to categorize FT-ICR MS molecular formulae. Criteria based on Hodgkins et al., 2016.
Compound Class	Abbreviation	O/C range	H/C range
Lipid-like	Lipid	0 - 0.29	1.6-2
Protien-like	Protein	0.29 - 0.59	1.49-2
Aminosugar and carbohydrate-like	AS.carb	0.6-1	1.5-2
Unsaturated hydrocarbons	UH	0-0.29	1-1.59
Condensed aromatics	CA	0-0.4	0-0.69
Lignin-like	Lignin	0.29-0.65	0.7-1.49
Tannin-like	Tannin	0.65-1	0.5-1.49
