# Supplementary material for: Life at the Frozen Limit: Microbial Carbon Metabolism Across a Late Pleistocene Permafrost Chronosequence
Source: Front Microbiol. 2020 Jul 29;11:1753. doi: 10.3389/fmicb.2020.01753 (PMC7403407; doi:10.3389/fmicb.2020.01753)
Supplement: TABLE S2 — List of protein families (Pfam ID), with corresponding domain names, of potentially involved in polysaccharide processing (CAZymes) identified in metagenome data. The indicated P-value corresponds to one-way ANOVA test on CAZyme abundance in each age class to determine those which were affected (P < 0.01) or unaffected (P > 0.01) by age. The indicated columns represent the mean and standard deviation (SD) CAZyme abundance for: all (All), 19ka, 27 ka, or 33 ka samples. [file Data_Sheet_3.xlsx]

## Sheet: dataXfinal
Supplementary Table 2. List of protein families (Pfam ID), with corresponding domain names, of potentially involved in polysaccharide processing (CAZymes) identified in metagenome data. The indicated P value corresponds to one-way ANOVA test on CAZyme abundance in each age class to determine those which were affected (P < 0.01) or unaffected (P > 0.01) by age. The indicated columns represent the …
Pfam	Domain	ID_2	P_value	All_Mean	All_SD	19ka_Mean	19ka_SD	27ka_Mean	27ka_SD	33ka_Mean	33ka_SD
PF00534	Glycos_transf_1	GT1B	0.000279025	9.68194	1.64414	8.68869	0.724589	11.7193	0.741777	8.6378	0.729908
PF00912	Transgly	GT51	0.00192587	9.0224	1.1457	7.78484	0.402704	9.18686	0.327065	10.0955	0.964551
PF00535	Glycos_transf_2	GT2_6	0.00734242	8.73426	0.962841	7.74878	0.841444	9.57141	0.373637	8.88258	0.541239
PF00128	Alpha-amylase	GH13	0.000643248	8.01719	1.86679	7.73975	1.15257	10.1048	0.620015	6.20704	0.884865
PF00982	Glyco_transf_20	GT20	0.00460113	4.5086	0.606928	4.37129	0.332182	5.15964	0.508668	3.99487	0.198501
PF03632	Glyco_hydro_65m	GH65m	7.61173e-05	3.68487	0.906124	3.06787	0.237769	4.83373	0.374494	3.153	0.411302
PF00933	Glyco_hydro_3	GH3n	0.0160055	3.64082	0.2431	3.89404	0.107646	3.54163	0.26057	3.48681	0.0834921
PF00232	Glyco_hydro_1	GH1	4.51373e-05	3.47371	0.715201	3.83182	0.210587	4.02337	0.211962	2.56593	0.337213
PF06165	Glyco_transf_36	GT36	0.47026	3.02667	0.548889	3.28098	0.860929	2.77526	0.343583	3.02377	0.273719
PF02446	Glyco_hydro_77	GH77	0.210145	2.06382	0.176251	2.03397	0.170905	1.96991	0.0653343	2.18758	0.216927
PF01522	Polysacc_deac_1	Polysacc_deac_1	0.00167709	1.81233	0.331367	1.47748	0.0429551	1.80539	0.120822	2.15411	0.284358
PF13439	Glyco_transf_4	GT4	0.000830368	1.71728	0.285151	1.6113	0.107436	2.05358	0.170116	1.48696	0.145435
PF02836	Glyco_hydro_2_C	GH2c	0.000105927	1.64578	0.69428	2.16665	0.259679	0.774932	0.241071	1.99574	0.325058
PF02449	Glyco_hydro_42	GH42	0.0281278	1.59509	0.383329	1.97838	0.242799	1.42568	0.408566	1.38123	0.13334
PF01915	Glyco_hydro_3_C	GH3c	0.00296908	1.58253	0.294119	1.89043	0.184591	1.30526	0.137567	1.55191	0.184482
PF01120	Alpha_L_fucos	GH29	9.30337e-05	1.5406	0.533738	1.9718	0.278932	0.875036	0.107753	1.77498	0.2082
PF02922	CBM_48	CBM48	0.000356921	1.48883	0.232565	1.44335	0.136836	1.75667	0.113091	1.26647	0.0496958
PF05592	Bac_rhamnosid	GH78	0.000209233	1.39854	0.610096	1.59737	0.199534	0.663312	0.0540895	1.93495	0.40615
PF07971	Glyco_hydro_92	GH92	0.000411303	1.34805	0.758448	1.44593	0.182238	0.496675	0.132488	2.10154	0.567663
PF00723	Glyco_hydro_15	GH15	0.000106002	1.31099	0.507948	1.06785	0.267412	1.94638	0.170029	0.918735	0.15284
PF03636	Glyco_hydro_65N	GH65n	0.00104434	1.29965	0.31556	1.08488	0.0751419	1.67637	0.11721	1.13771	0.245031
PF01055	Glyco_hydro_31	GH31	0.000158444	1.29526	0.561705	1.9198	0.339747	0.701514	0.148113	1.26446	0.167753
PF02065	Melibiase	GH27	0.220094	1.12026	0.184141	1.25346	0.106395	1.05695	0.262993	1.05037	0.0912676
PF04101	Glyco_tran_28_C	GT28C	0.221156	1.08203	0.0885853	1.02703	0.0926311	1.08116	0.0692974	1.13791	0.0848169
PF03033	Glyco_transf_28	GT28	0.000426459	0.986409	0.199549	0.862818	0.0676056	0.865078	0.0933271	1.23133	0.112909
PF04413	Glycos_transf_N	GT24	0.000156611	0.943935	0.276469	0.740701	0.106544	0.802399	0.115246	1.28871	0.123929
PF10503	Esterase_phd	Esterase_phd	0.853519	0.887993	0.206101	0.836602	0.261562	0.907426	0.227548	0.919952	0.173701
PF02056	Glyco_hydro_4	GH4	0.0171253	0.844862	0.247859	1.00496	0.130852	0.940984	0.263295	0.588644	0.0691871
PF01476	LysM	LysM	0.000544179	0.837687	0.253023	0.592041	0.157799	0.798631	0.109616	1.12239	0.085212
PF00728	Glyco_hydro_20	GH20	0.000634817	0.833959	0.346684	1.11743	0.226417	0.42239	0.0161185	0.962061	0.185206
PF01074	Glyco_hydro_38	GH38n	0.218098	0.819852	0.149068	0.90175	0.0731511	0.840069	0.201206	0.717736	0.110686
PF04616	Glyco_hydro_43	GH43	0.000736341	0.808813	0.308479	0.948117	0.224916	0.439237	0.0443999	1.03908	0.132932
PF01075	Glyco_transf_9	GT9	4.87847e-05	0.78252	0.269042	0.744352	0.0766445	0.505842	0.102178	1.09737	0.113623
PF02837	Glyco_hydro_2_N	GH2n	0.000130584	0.752472	0.29008	0.894641	0.138834	0.390378	0.0933691	0.972395	0.119544
PF10566	Glyco_hydro_97	GH97	0.0151396	0.69178	0.294738	0.716448	0.132002	0.411269	0.123167	0.947624	0.304842
PF00331	Glyco_hydro_10	GH10	0.0105525	0.688573	0.217272	0.907553	0.181512	0.506023	0.162402	0.652142	0.0602731
PF11975	Glyco_hydro_4C	GH4c	0.00658686	0.643039	0.16877	0.800431	0.0467432	0.652419	0.160505	0.476267	0.0791257
PF01229	Glyco_hydro_39	GH39	0.00029073	0.539726	0.257583	0.856154	0.159568	0.416133	0.0732571	0.346891	0.0948784
PF07470	Glyco_hydro_88	GH88	6.11329e-05	0.530464	0.328766	0.53955	0.116546	0.163497	0.0855845	0.888345	0.158039
PF08532	Glyco_hydro_42M	GH42m	0.0538892	0.466606	0.15826	0.60953	0.131734	0.428654	0.173016	0.361633	0.0264407
PF13844	Glyco_transf_41	GT41	0.000895529	0.451227	0.170596	0.503824	0.0738898	0.253088	0.121019	0.596769	0.0482487
PF00251	Glyco_hydro_32N	GH32n	0.295039	0.431808	0.104462	0.488265	0.0939783	0.369313	0.141664	0.437845	0.0400642
PF07488	Glyco_hydro_67M	GH67m	0.0238458	0.412995	0.205489	0.585231	0.178557	0.224404	0.115735	0.42935	0.149057
PF03065	Glyco_hydro_57	GH57	0.0914332	0.399688	0.118547	0.502023	0.160631	0.359168	0.0314802	0.337874	0.0590671
PF05448	AXE1	CE1	0.00266573	0.385468	0.172899	0.583428	0.142454	0.259999	0.0771929	0.312977	0.0557868
PF13579	Glyco_trans_4_4	GT4_4	0.00401229	0.365593	0.0940717	0.321034	0.0380037	0.472188	0.0714857	0.303557	0.054451
PF07745	Glyco_hydro_53	GH53	0.176881	0.36266	0.0842226	0.395618	0.111281	0.298205	0.054503	0.394157	0.0484237
PF01301	Glyco_hydro_35	GH35	0.00224289	0.358519	0.14673	0.457436	0.0666277	0.188094	0.0648381	0.430028	0.108205
PF01341	Glyco_hydro_6	GH6	0.0176068	0.355956	0.118199	0.384104	0.0665762	0.445743	0.114769	0.238019	0.0571999
PF14307	Glyco_tran_WbsX	GH99	0.417515	0.325337	0.0704139	0.285339	0.0914166	0.343662	0.0714541	0.347012	0.0388557
PF01183	Glyco_hydro_25	GH25	0.0894164	0.305896	0.124738	0.213694	0.0433889	0.301918	0.108096	0.402075	0.140693
PF00759	Glyco_hydro_9	GH9	0.260004	0.296358	0.103329	0.304223	0.114468	0.231176	0.0855603	0.353674	0.0927229
PF07477	Glyco_hydro_67C	GH67c	0.00826832	0.296013	0.123531	0.430132	0.078356	0.212739	0.09052	0.245168	0.0703068
PF13506	Glyco_transf_21	GT21	0.101804	0.288192	0.095744	0.318416	0.108154	0.207254	0.0295812	0.338907	0.0875087
PF07748	Glyco_hydro_38C	GH38c	0.530473	0.285074	0.0551567	0.309849	0.0123951	0.28214	0.0798169	0.263234	0.0562556
PF13632	Glyco_trans_2_3	GT2_3	0.130451	0.282287	0.0494716	0.254387	0.059228	0.32156	0.0314395	0.270915	0.0347954
PF01083	Cutinase	CE5	0.225509	0.279881	0.208775	0.429835	0.332509	0.20013	0.0517775	0.209677	0.0392672
PF00722	Glyco_hydro_16	GH16	0.183124	0.269426	0.0689586	0.244033	0.0103984	0.242485	0.0799473	0.32176	0.0738721
PF00150	Cellulase	GH5	0.0183693	0.260625	0.071739	0.24589	0.0314396	0.204727	0.0490705	0.331258	0.0660799
PF00703	Glyco_hydro_2	GH2	0.00366181	0.241408	0.129879	0.28409	0.0523493	0.0969405	0.0429968	0.343194	0.114854
PF13641	Glyco_tranf_2_3	GT2_3B	0.178782	0.230195	0.0408671	0.259474	0.040937	0.224887	0.0309662	0.206224	0.039272
PF03664	Glyco_hydro_62	GH62	0.479006	0.229311	0.214693	0.194968	0.0874737	0.339641	0.366835	0.153325	0.035878
PF00553	CBM_2	CBM2	0.244879	0.207488	0.0911861	0.200182	0.135692	0.156098	0.0299291	0.266185	0.0547155
PF09492	Pec_lyase	Pec_lyase	0.000126197	0.199865	0.1138	0.147152	0.0358133	0.11089	0.0512034	0.341551	0.0505373
PF02156	Glyco_hydro_26	GH26	0.00201436	0.17426	0.093199	0.236306	0.0399669	0.0654576	0.0303689	0.221016	0.0741445
PF00704	Glyco_hydro_18	GH18	0.206966	0.161724	0.0533645	0.151144	0.0136566	0.134264	0.0634708	0.199763	0.0560612
PF13704	Glyco_tranf_2_4	GT2_4	0.0721513	0.136198	0.0541078	0.0899665	0.0419457	0.17266	0.0619677	0.145967	0.0196373
PF03633	Glyco_hydro_65C	GH65c	0.603018	0.135724	0.0333853	0.143651	0.0152368	0.120999	0.0406333	0.142522	0.0420603
PF03629	SASA	SASA	0.555233	0.12837	0.0629749	0.0997909	0.0209232	0.135191	0.100498	0.150127	0.0471346
PF13477	Glyco_trans_4_2	GT4_2	0.0452273	0.124981	0.0485991	0.0943436	0.0154227	0.110109	0.0339143	0.170489	0.0544459
PF00201	UDPGT	GT1C	0.636235	0.121597	0.0310222	0.118449	0.038707	0.134083	0.0263947	0.112259	0.0315666
PF02011	Glyco_hydro_48	GH48	0.022616	0.118532	0.0570103	0.102961	0.0548532	0.0777189	0.0292022	0.174915	0.0356762
PF03422	CBM_6	CBM6	0.000414585	0.115006	0.0560526	0.13907	0.0345711	0.0471133	0.0276098	0.158836	0.00913424
PF01095	Pectinesterase	CE8	0.000467079	0.114327	0.0664639	0.071734	0.0240734	0.0755537	0.0418052	0.195694	0.0248858
PF02055	Glyco_hydro_30	GH30	0.0054001	0.111911	0.0637265	0.0886839	0.00768712	0.0649637	0.0503923	0.182085	0.0454766
PF01697	Glyco_transf_92	GT92	0.040171	0.0994491	0.0273645	0.0730306	0.027585	0.111189	0.0136478	0.114128	0.0199203
PF03200	Glyco_hydro_63	GH63	0.888314	0.096803	0.0297963	0.0990767	0.0263473	0.100942	0.0445449	0.0903906	0.0221891
PF01374	Glyco_hydro_46	GH46	0.0831549	0.0940773	0.0551371	0.13959	0.0737165	0.0861985	0.0221883	0.0564438	0.0220827
PF12708	Pectate_lyase_3	Pectate_lyase_3	0.000633657	0.0849297	0.0487221	0.113827	0.0169136	0.0257336	0.0129138	0.115229	0.0352363
PF05838	Glyco_hydro_108	GH108	0.0018956	0.0793224	0.0601327	0.0513648	0.0098984	0.0371679	0.00626969	0.149435	0.0561727
PF13385	Laminin_G_3	Laminin_G_3	0.186375	0.0793131	0.0235688	0.0692385	0.0153181	0.0970723	0.0276623	0.0716285	0.0200587
PF10111	Glyco_tranf_2_2	GT2_2	0.00148722	0.0732109	0.0171111	0.0529951	0.00961639	0.0821585	0.0124895	0.0844789	0.0020383
PF03639	Glyco_hydro_81	GH81	0.0969864	0.0718198	0.0348113	0.101799	0.0340563	0.05712	0.0304275	0.0565407	0.0236647
PF04488	Gly_transf_sug	Gly_transf_sug	0.000356838	0.0704605	0.0358133	0.0282522	0.0063305	0.0803743	0.00839729	0.102755	0.0263674
PF02435	Glyco_hydro_68	GH68	0.355125	0.0689957	0.0306592	0.0841993	0.0373484	0.0517885	0.00990203	0.0709993	0.0352892
PF01531	Glyco_transf_11	GT11	0.118292	0.0670381	0.0275069	0.0481957	0.0099161	0.0652039	0.0372747	0.0877147	0.0154491
PF08787	Alginate_lyase2	Alginate_lyase2	0.249576	0.0662181	0.0377943	0.043356	0.0138922	0.089019	0.0571939	0.0662794	0.0195775
PF02366	PMT	GT39	0.0207779	0.0653219	0.0156319	0.0551281	0.0076736	0.081189	0.016379	0.0596485	0.00718731
PF02838	Glyco_hydro_20b	GH20b	0.37879	0.0646596	0.0246402	0.0664683	0.00750817	0.0511244	0.0313537	0.0763861	0.0274732
PF00295	Glyco_hydro_28	GH28	0.0413272	0.0594797	0.0265275	0.0744807	0.027055	0.0340296	0.00721131	0.0699287	0.0220697
PF06925	MGDG_synth	MGDG_synth	0.109924	0.0585146	0.0316546	0.0321725	0.0146299	0.0679657	0.0228803	0.0754056	0.0388818
PF01270	Glyco_hydro_8	GH8	0.25365	0.0584884	0.0234263	0.0468513	0.0148815	0.0741411	0.0313321	0.0544729	0.0167431
PF00544	Pec_lyase_C	PL1C	0.0946284	0.0584878	0.0477911	0.0890194	0.0621924	0.0191048	0.0151357	0.0673392	0.0293641
PF08244	Glyco_hydro_32C	GH32c	0.321308	0.0515904	0.0126973	0.0523602	0.0137314	0.0442064	0.0125351	0.0582046	0.0106605
PF00457	Glyco_hydro_11	GH11	0.633584	0.0505102	0.0370835	0.0349264	0.0161231	0.0578364	0.0612939	0.0587678	0.0232198
PF12891	Glyco_hydro_44	GH44	0.0472094	0.0465083	0.0311237	0.0427323	0.00782354	0.0229908	0.00597866	0.0738017	0.0412942
PF02278	Lyase_8	PL8	0.359159	0.0403528	0.020017	0.0395161	0.0204645	0.0302071	0.00709557	0.0513354	0.0264766
PF05426	Alginate_lyase	Alginate_lyase	0.000612386	0.0384483	0.0195666	0.0273935	0.00536821	0.0257257	0.0137672	0.0622256	0.00727024
PF06452	CBM9_1	CBM9_1	4.0693e-05	0.0375017	0.0359175	0.0824132	0.0162963	0.00647553	0.00773652	0.0236163	0.0132238
PF03663	Glyco_hydro_76	GH76	0.0034102	0.0370348	0.0311105	0.0241008	0.00238072	0.0147134	0.0146406	0.0722903	0.0280031
PF02839	CBM_5_12	CBM12	0.0115345	0.0365397	0.0234786	0.0593903	0.0218399	0.0158855	0.0099593	0.0343433	0.0131773
PF13712	Glyco_tranf_2_5	GT2_5	0.00406237	0.0358174	0.0289511	0.00552882	0.00446655	0.0621595	0.0294832	0.0397638	0.00385946
PF01532	Glyco_hydro_47	GH47	0.434345	0.0353886	0.0196596	0.0334695	0.0110675	0.0456827	0.0256918	0.0270136	0.0198718
PF12905	Glyco_hydro_101	GH101	0.643864	0.033419	0.0326278	0.032418	0.0367517	0.0455676	0.0439342	0.0222713	0.0160845
PF08124	Lyase_8_N	PL8N	0.225043	0.0307107	0.0228383	0.0145838	0.00989672	0.0414697	0.0290026	0.0360786	0.0208294
PF01755	Glyco_transf_25	GT25	0.358861	0.0298197	0.0128373	0.027426	0.012289	0.0374859	0.0177115	0.0245472	0.00405803
PF01501	Glyco_transf_8	GT8	0.0694736	0.0293616	0.016817	0.0145473	0.00680101	0.0398143	0.0144988	0.0337231	0.0178003
PF03067	LPMO_10	CBM33AA	0.393585	0.0254642	0.0148118	0.0296782	0.019195	0.0167892	0.0127224	0.0299251	0.0111162
PF11790	Glyco_hydro_cc	GHcc	0.0116775	0.0252875	0.0166188	0.0275921	0.00788095	0.00882145	0.00732231	0.0394488	0.0161547
PF02903	Alpha-amylase_N	N_GH13	0.00417512	0.0251377	0.0313874	0.00167181	0.00291903	0.0136179	0.0190096	0.0601233	0.0264437
PF00852	Glyco_transf_10	GT10	0.940534	0.0233162	0.00703334	0.0223471	0.00918358	0.0233358	0.00344537	0.0242656	0.009095
PF03211	Pectate_lyase	Pectate_lyase	0.0123077	0.0227601	0.014704	0.0192133	0.00725119	0.0112684	0.00848247	0.0377988	0.0131843
PF00182	Glyco_hydro_19	GH19	0.0534276	0.0227499	0.016462	0.0335014	0.0198067	0.00780388	0.00579212	0.0269445	0.00961081
PF02057	Glyco_hydro_59	GH59	0.0107613	0.0195135	0.0120006	0.0276219	0.00752966	0.00672006	0.0071441	0.0241987	0.00922805
PF08533	Glyco_hydro_42C	GH42c	0.644677	0.0194821	0.0232261	0.0172012	0.00579883	0.0286874	0.0416457	0.0125576	0.00511276
PF10633	NPCBM_assoc	CBM_NP	0.229334	0.0186159	0.0149942	0.0290509	0.0226788	0.0112516	0.00603576	0.0155453	0.00659794
PF03644	Glyco_hydro_85	GH85	0.00573594	0.0176359	0.0163497	0.0337205	0.00444002	0.00205857	0.00267151	0.0171286	0.0168662
PF11397	GlcNAc	GlcNAc	0.326096	0.0172894	0.00992011	0.0183696	0.0116132	0.0113687	0.00332811	0.02213	0.011634
PF13199	Glyco_hydro_66	GH66	0.513795	0.016282	0.0118055	0.0215494	0.0110491	0.0112922	0.0070598	0.0160045	0.0163952
PF03414	Glyco_transf_6	GT6	0.0281054	0.0150205	0.0148399	0.00473367	0.00390316	0.0108619	0.0042485	0.0294659	0.018216
PF01670	Glyco_hydro_12	GH12	0.0244453	0.0133704	0.00821663	0.0157846	0.0065564	0.00525191	0.00461309	0.0190746	0.00665174
PF03512	Glyco_hydro_52	GH52	0.00711035	0.0132068	0.0185633	0.00417463	0.0052009	0.00176105	0.00176502	0.0336847	0.0197681
PF00686	CBM_20	CBM20	0.372746	0.0131871	0.00826349	0.0156576	0.00680116	0.008222	0.0105663	0.0156817	0.00657047
PF02364	Glucan_synthase	GT48	0.856749	0.011258	0.0109776	0.0117252	0.00998949	0.00869364	0.011065	0.0133552	0.0143079
PF03552	Cellulose_synt	Cellulose_synt	0.574066	0.0109844	0.0131706	0.0162353	0.0127684	0.00571383	0.00436932	0.0110041	0.0194965
PF03442	CBM_X2	CBMX2	0.129568	0.0105978	0.0121144	0.00872378	0.00205685	0.00310749	0.00383465	0.0199622	0.0179659
PF02324	Glyco_hydro_70	GH70	0.622655	0.00860841	0.0122642	0.0137235	0.0213473	0.00707236	0.00528712	0.00502934	0.0035688
PF02884	Lyase_8_C	PL8C	0.117865	0.00780046	0.0103194	0.00381334	0.00314805	0.0032019	0.00246768	0.0163862	0.0150593
PF00942	CBM_3	CBM3	0.354122	0.00747567	0.0071287	0.00949003	0.00630157	0.0030992	0.00429949	0.0098378	0.00947368
PF03155	Alg6_Alg8	GT57	0.464203	0.00732377	0.0156772	0.00220207	0.00178513	0.0156563	0.0272444	0.00411294	0.00379934
PF14099	Polysacc_lyase	Polysacc_lyase	0.546854	0.0070035	0.00560062	0.00864495	0.00733675	0.00802475	0.00596532	0.00434078	0.00334107
PF00840	Glyco_hydro_7	GH7	0.246744	0.00685589	0.0138542	0.00263754	0.00255024	0.00140262	0.00280524	0.0165275	0.0223897
PF03198	Glyco_hydro_72	GH72	0.0350696	0.0067088	0.0108155	0.00158099	0.00212732	0.00122729	0.00245458	0.0173181	0.0138983
PF14683	CBM-like	PL4_3	0.939992	0.00668363	0.006782	0.00584235	0.00595359	0.00652723	0.00963424	0.0076813	0.00617117
PF05686	Glyco_transf_90	GT90	0.572171	0.00625536	0.00555924	0.00569668	0.00230533	0.00436115	0.00303878	0.00870824	0.00924922
PF03718	Glyco_hydro_49	GH49	0.871024	0.00583433	0.00906395	0.00784196	0.0108121	0.00545564	0.010222	0.00420539	0.00841078
PF03648	Glyco_hydro_67N	GH67n	0.26027	0.00577776	0.00461786	0.0062454	0.00657653	0.00282063	0.00204749	0.00826725	0.00324544
PF02485	Branch	Branch	0.304749	0.00568883	0.00692791	0.00138686	0.00213312	0.00903784	0.00823948	0.00664178	0.00791862
PF04724	Glyco_transf_17	GT17	0.73498	0.00557367	0.00480933	0.00440658	0.00143003	0.00511714	0.00683317	0.0071973	0.00551929
PF03901	Glyco_transf_22	GT22	0.209848	0.0053063	0.00514765	0.0072276	0.00663561	0.00153259	0.001806	0.00715871	0.00462413
PF01793	Glyco_transf_15	GT15	0.273578	0.00528894	0.00615215	0.00345496	0.00456634	0.00296529	0.00417043	0.00944658	0.00811194
PF16990	CBM_35	CBM35	0.0655784	0.0051565	0.00540378	0.0098542	0.00527748	0.00150991	0.00189711	0.00410538	0.0051953
PF16011	CBM9_2	CBM9_2	0.0962104	0.00493147	0.00389879	0.00741623	0.00337427	0.00172755	0.00322556	0.00565064	0.00336702
PF01373	Glyco_hydro_14	GH14	0.154208	0.00467948	0.00972468	0.0123348	0.0150594	0.00135319	0.00126477	0.000350449	0.000700898
PF08306	Glyco_hydro_98M	GH98m	0.200393	0.00461556	0.00778544	0.00315721	0.00317247	0.000503304	0.000632369	0.0101862	0.0120426
PF02018	CBM_4_9	CBM22	0.71377	0.00427713	0.00334829	0.0050695	0.0030155	0.0030797	0.00289051	0.00468219	0.00454875
PF12899	Glyco_hydro_100	GH100	0.659213	0.00412373	0.00587536	0.00614386	0.00733282	0.00204723	0.00245575	0.00418011	0.00745503
PF06427	UDP-g_GGTase	GT24B	0.11156	0.00393221	0.00820025	0.000148239	0.000173476	0.00083128	0.00123991	0.0108171	0.0122425
PF03443	Glyco_hydro_61	GH61AA	0.100957	0.00371459	0.00579977	0.00123995	0.00126208	0.00122729	0.00245458	0.00867652	0.00815337
PF03659	Glyco_hydro_71	GH71	0.999352	0.00365548	0.00326617	0.00370831	0.00318561	0.00363347	0.0042245	0.00362467	0.00333398
PF16841	CBM60	CBM60	0.238106	0.00361133	0.00874659	0.00979975	0.0142048	0.000525982	0.00105196	0.000508254	0.00101651
PF11051	Mannosyl_trans3	Mannosyl_trans3	0.917997	0.00358223	0.00372877	0.00415057	0.00526376	0.00295484	0.00345296	0.00364128	0.00322335
PF13733	Glyco_transf_7N	GT7N	0.541069	0.0030772	0.00335673	0.00280825	0.00259833	0.0045982	0.00456652	0.00182516	0.00290502
PF14686	fn3_3	PL4_2	0.362424	0.0026305	0.0043085	0.00158687	0.00201668	0.00106978	0.00140805	0.00523484	0.0069478
PF09284	RhgB_N	PL4N	0.759422	0.00247765	0.0040401	0.0024134	0.00415767	0.00135726	0.00156898	0.0036623	0.0060457
PF03425	CBM_11	CBM11	0.0441335	0.00229695	0.0026529	0.00483727	0.00267026	0.00103706	0.00127884	0.00101651	0.00203302
PF00332	Glyco_hydro_17	GH17	0.28296	0.00224923	0.00265558	0.00390846	0.00354394	0.000865297	0.00132975	0.00197392	0.00228133
PF06917	Pectate_lyase_2	Pectate_lyase_2	0.049369	0.00206476	0.0028814	0.00463608	0.00346754	0	0	0.00155821	0.00189116
PF02015	Glyco_hydro_45	GH45	0.592078	0.00204862	0.00414198	0.000641195	0.000777185	0.00169976	0.00295057	0.00380489	0.00683224
PF03071	GNT-I	GT13	0.0260919	0.00167913	0.00205977	0.00375149	0.00213071	0.000777633	0.00115994	0.000508254	0.00101651
PF03423	CBM_25	CBM25	0.286641	0.00157953	0.00270119	0.00335421	0.00404119	0.000426979	0.000518863	0.000957414	0.00191483
PF16760	CBM53	CBM53	0.530435	0.00112241	0.00210234	0.000558447	0.000744165	0.000655953	0.00131191	0.00215284	0.0034353
PF00404	Dockerin_1	DockerinI	0.598676	0.000956314	0.00112215	0.00129112	0.00139076	0.000468773	0.000722928	0.00110905	0.00128951
PF00062	Lys	GH22	0.466829	0.000951837	0.00274391	0.000461974	0.000625486	0	0	0.00239354	0.00478707
PF02973	Sialidase	GH33	0.714972	0.000860444	0.00184396	0.0004561	0.000912201	0.00152444	0.00304887	0.000600795	0.00120159
PF07335	Glyco_hydro_75	GH75	0.675076	0.00085797	0.00159883	0.00132396	0.00264792	0.000262991	0.000525981	0.000986961	0.00114067
PF12919	TcdA_TcdB	TcdA_TcdB	0.0201115	0.000766482	0.00127453	0.000130984	0.000261968	8.76635e-05	0.000175327	0.0020808	0.00154943
PF04666	Glyco_transf_54	GT54	0.22716	0.000747114	0.001417	0.000523936	0.00104787	0	0	0.00171741	0.00204897
PF03662	Glyco_hydro_79n	GH79n	0.339559	0.000687245	0.00181015	0.00181008	0.00305788	0.000251652	0.000316185	0	0
PF05637	Glyco_transf_34	GT34	0.484703	0.000631539	0.0013707	8.27475e-05	0.000165495	0.00130362	0.00219185	0.000508254	0.00101651
PF03424	CBM_17_28	CBM28	0.405344	0.000608134	0.00210664	0.0018244	0.0036488	0	0	0	0
PF04188	Mannosyl_trans2	Mannosyl_trans2	0.716152	0.000535799	0.00103632	0.000279224	0.000372083	0.000426979	0.000518863	0.000901193	0.00180239
PF03370	CBM_21	CBM21	0.448828	0.000525708	0.0016129	0	0	0.000175327	0.000350655	0.0014018	0.00280359
PF09092	Lyase_N	Lyase_N	0.207105	0.000438969	0.00119332	0	0	0	0	0.00131691	0.00191829
PF08307	Glyco_hydro_98C	GH98c	0.405344	0.000338836	0.00117376	0	0	0	0	0.00101651	0.00203302
PF07429	Glyco_transf_56	GT56	0.672004	0.00033864	0.000753042	0.00032746	0.00065492	8.76635e-05	0.000175327	0.000600795	0.00120159
PF10250	O-FucT	O-FucT	0.405344	0.000249976	0.000865943	0.000749929	0.00149986	0	0	0	0
PF17039	Glyco_tran_10_N	GT10N	0.501693	0.00020323	0.000559663	0.000130984	0.000261968	0	0	0.000478707	0.000957414
PF09093	Lyase_catalyt	Lyase_catalyt	0.450184	0.000191249	0.000584875	6.5492e-05	0.000130984	0	0	0.000508254	0.00101651
PF04922	DIE2_ALG10	GT59	0.617439	0.00018288	0.000429425	0.000248242	0.000496485	0	0	0.000300398	0.000600795
PF00187	Chitin_bind_1	CBM18	0.612228	0.000176149	0.000415997	0.00022805	0.0004561	0	0	0.000300398	0.000600795
PF05007	Mannosyl_trans	GT50	0.595042	0.000141985	0.000341972	0.000261968	0.000523936	0.000163988	0.000327977	0	0
PF16738	CBM26	CBM26	0.482184	0.000121963	0.000348236	6.5492e-05	0.000130984	0	0	0.000300398	0.000600795
PF01607	CBM_14	CBM14	0.405344	0.000116816	0.000404664	0	0	0	0	0.000350449	0.000700898
PF16849	Glyco_transf_88	GT88	0.405344	0.000116816	0.000404664	0	0	0	0	0.000350449	0.000700898
PF03360	Glyco_transf_43	GT43	0.622419	0.000109828	0.000256506	0.000165495	0.00033099	0.000163988	0.000327977	0	0
PF08437	Glyco_transf_8C	GT8C	0.405344	0.000109325	0.000378715	0	0	0.000327977	0.000655953	0	0
PF15024	Glyco_transf_18	GT18	0.405344	8.73227e-05	0.000302495	0.000261968	0.000523936	0	0	0	0
PF01762	Galactosyl_T	GT31	0.168799	7.69957e-05	0.000199021	0.000230987	0.000312743	0	0	0	0
PF00777	Glyco_transf_29	GT29	0.405344	4.36613e-05	0.000151247	0.000130984	0.000261968	0	0	0	0
PF09258	Glyco_transf_64	GT64	0.405344	4.36613e-05	0.000151247	0.000130984	0.000261968	0	0	0	0
PF09318	Glyco_trans_A_1	GT1A	0.405344	2.18307e-05	7.56236e-05	6.5492e-05	0.000130984	0	0	0	0
