# Supplementary material for: Life at the Frozen Limit: Microbial Carbon Metabolism Across a Late Pleistocene Permafrost Chronosequence
Source: Front Microbiol. 2020 Jul 29;11:1753. doi: 10.3389/fmicb.2020.01753 (PMC7403407; doi:10.3389/fmicb.2020.01753)
Supplement: TABLE S3 — FT-ICR MS results representing the distribution of DOC leachate by compound class from the Fox Tunnel Permafrost Chronosequence. Data other than total number of formulae and molecular weight (MW) are the average relative abundance of the three replicates with standard deviation from the mean. Compound classes defined in Supplementary Table 1. Abundance weighted average MW calculated as per Hodgkins et al. (2016). [file Data_Sheet_4.xlsx]

## Sheet: Sheet1
Supplementary Table 3. FT-ICR MS results representing the distribution of DOC leachate by compound class from the Fox Tunnel Permafrost Chronosequence. Data other than total number of formulae and molecular weight (MW) are the average relative abundance of the three replicates with standard deviation from the mean. Compound classes defined in Supplementary Table 1. Abundance weighted average MW c…
	Age	19 ka				27 ka				33 ka
Relative Abundance (%) of Formulas by Compound Class	Total No. of formulas	5877.83	±	1214.84		5705	±	1056.82		4676.42	±	1881.25
	MW (Da)*	430.849	±	4.39483	a	464.098	±	11.0077	b	435.502	±	9.75989	a
	Lipid-like	0.748782	±	0.266193	a	0.0563429	±	0.00966482	b	0.474513	±	0.180086	a
	Protein-like	10.7597	±	1.07902	a	3.24158	±	0.385727	b	10.2891	±	1.53524	a
	Aminosugar and Carbohydrate-like	1.79866	±	0.0955515	a	1.06184	±	0.00942973	b	1.52104	±	0.18379	c
	Unsaturated Hydrocarbons	0.362747	±	0.15624	a	0.126305	±	0.0304294	a	0.255219	±	0.109642	a
	Condensed aromatics	0.0511176	±	0.0208198	a	0.00272365	±	0.00140525	ab	0.0186454	±	0.0209854	b
	Lignin-like	48.382	±	1.6204	a	65.5432	±	5.28699	b	64.6202	±	3.90097	b
	Tannin-like	32.5449	±	3.57309	a	28.5012	±	5.60477	b	20.5632	±	3.31111	b
	Unknown	5.35207	±	0.591684	a	1.46677	±	0.103636	b	2.25805	±	0.467133	c
	* MW: abundance-weighted average molecular weight of all formulae in each sample.
