# Supplementary material for: Life at the Frozen Limit: Microbial Carbon Metabolism Across a Late Pleistocene Permafrost Chronosequence
Source: Front Microbiol. 2020 Jul 29;11:1753. doi: 10.3389/fmicb.2020.01753 (PMC7403407; doi:10.3389/fmicb.2020.01753)
Supplement: TABLE S4 — Multiple-response permutation procedure (MRPP) tests for differentiation of molecular composition of DOC, KO gene counts, and CAZyme Pfam counts. [file Data_Sheet_5.xlsx]

## Sheet: Sheet1
Supplementary Table 4. Multiple-response permutation procedure (MRPP) tests for differentiation of molecular composition of DOC, KO gene counts, and CAZy Pfam counts.
		FT-ICR-MS			KEGG			CAZy
Factor		Effect size (A)	Significance (P)		Effect size (A)	Significance (P)		Effect size (A)	Significance (P)
All samples		0.6735	< 0.001		0.4132	<0.001		0.4271	<0.001
	19 Ka vs. 27 Ka	0.5964	0.0054		0.2885	0.0056		0.4038	0.0058
	19 Ka vs. 33 Ka	0.6126	0.0056		0.275	0.0051		0.2422	0.0052
	27 Ka vs. 33 Ka	0.6336	0.0055		0.4884	0.0056		0.4372	0.0056
