# Supplementary material for: Life at the Frozen Limit: Microbial Carbon Metabolism Across a Late Pleistocene Permafrost Chronosequence
Source: Front Microbiol. 2020 Jul 29;11:1753. doi: 10.3389/fmicb.2020.01753 (PMC7403407; doi:10.3389/fmicb.2020.01753)
Supplement: TABLE S5 — Relative abundances of KEGG genes in metabolic pathways described in Supplementary Figure 3. Significance of age class comparisons are denoted. [file Data_Sheet_6.xlsx]

## Sheet: Sheet1
KEGG	19kyr vs 35kry	19kyr vs 27kyr	27kyr vs 33kyr		*p < 0.05
K00193	*	***	***		** p < 0.01
K00194	NS	*	NS		*** p < 0.001
K00197	**	**	NS		NS: not significant
K00198	*	***	NS
K00200	NS	NS	NS
K00201	NS	**	NS
K00202	NS	***	*
K00203	**	***	***
K00204	NS	NS	NS
K00205	**	***	***
K00248	**	NS	*
K00297	**	NS	***
K00319	***	***	***
K00320	**	NS	NS
K00399	***	***	***
K00400	***	***	***
K00402	*	***	NS
K00577	*	***	***
K00578	**	***	NS
K00579	**	***	*
K00580	**	***	***
K00581	***	***	***
K00583	NS	***	**
K00584	NS	NS	NS
K00625	***	NS	***
K00634	NS	NS	NS
K00672	NS	NS	NS
K00925	*	NS	NS
K00929	***	*	*
K01026	*	NS	NS
K01491	NS	NS	NS
K01499	NS	NS	NS
K01905	NS	NS	NS
K01938	NS	NS	NS
K03421	***	***	*
K03422	*	***	**
K03778	*	NS	NS
K05299	NS	NS	NS
K11260	NS	***	*
K11261	***	***	***
K13788	NS	NS	NS
K14082	NS	NS	NS
K14138	***	**	NS
K01895	NS	*	NS

## Sheet: Sheet2
Supplementary Table 5. Relative abundances of KEGG genes in metabolic pathways described in Figure 3. Significance of age class comparisons are denoted.
KEGG	19ka_(A)	19ka_(B)	19ka_(C)	19ka_(D)	27ka_(A)	27ka_(B)	27ka_(C)	27ka_(D)	33ka_(A)	33ka_(B)	33ka_(C)	33ka_(D)	19_ka_vs_35_ka	19_ka_vs_27_ka	27_ka_vs_33_ka
K00193	0.000524151	0.00265049	0.00151805	0.000661289	0	0	0	0	7.29848e-05	0.000374238	0.000631968	0.000316919	*	***	***	*p<0.05
K00194	0.00259097	0.00397932	0.00370403	0.00129109	0.00121445	0.000948541	0.000533245	0.00237094	0.00145408	0.0013443	0.00161942	0.000920575	NS	*	NS	**p<0.01
K00197	0.00745724	0.00438875	0.00872371	0.00547925	0.00147846	0.00228352	0.00385737	0.00254657	0.00191445	0.00194998	0.00286209	0.00229389	**	**	NS	***p<0.001
K00198	0.0331823	0.0158886	0.0398808	0.0257378	0.00635135	0.00160901	0.00693218	0.011082	0.0067539	0.00686431	0.0177741	0.00781734	*	***	NS	NS_not significant
K00200	0.0176961	0.0288537	0.0316024	0.0221269	0.0280002	0.0292361	0.0222301	0.0225035	0.0234955	0.0334943	0.0255218	0.0298558	NS	NS	NS
K00201	0.00268627	0.00669446	0.0165433	0.00542677	0.00324356	0.00226245	0.00202218	0.00275147	0.0032001	0.00326473	0.00326618	0.00287743	NS	**	NS
K00202	0.000405026	0.00183882	0.00911502	0.00304403	0.000294184	0.000309154	6.92526e-06	1.75625e-05	0.00089266	0.000467797	0.000984412	0.000578503	NS	***	*
K00203	8.93439e-05	0.000782936	0.00398065	0.00131208	0	0	6.92526e-06	0	0.000342467	0.000162498	0.000194452	1.50914e-05	**	***	***
K00204	5.95626e-05	4.30974e-05	6.74687e-06	0	0	0	0	0	5.61421e-06	0	1.51915e-05	7.04265e-05	NS	NS	NS
K00205	0.000321638	0.00339033	0.0184662	0.00581514	1.50863e-05	0	0	2.34167e-05	0.001106	0.000851883	0.000437517	0.000724387	**	***	***
K00248	0.0330632	0.0188838	0.0280872	0.0262206	0.0242438	0.0216197	0.0268354	0.0380815	0.0421627	0.0435445	0.0441497	0.0359024	**	NS	*
K00297	0.0407944	0.0437726	0.0408321	0.0430258	0.0337934	0.0359602	0.0337883	0.035933	0.0494444	0.0500986	0.0489563	0.0489062	**	NS	***
K00319	0.000172732	0.00191065	0.00854154	0.00148003	1.50863e-05	0	0	0	0.000555807	6.89385e-05	0.000264333	0.000160975	***	***	***
K00320	0.00409195	0.0060049	0.0122995	0.00802994	0.00592139	0.0058669	0.00619811	0.00561416	0.00401978	0.00310223	0.00343329	0.00341569	**	NS	NS
K00399	0.000297813	0.00637841	0.0214213	0.0103812	7.54317e-06	0	0	0	0.00183023	0.000714006	0.000820344	0.00032698	***	***	***
K00400	0.000792183	0.0105014	0.0434229	0.0133727	1.50863e-05	7.02623e-06	2.7701e-05	1.17084e-05	0.00278465	0.000728779	0.00158904	0.000603656	***	***	***
K00402	0.000101256	0.00249246	0.00964803	0.00279211	0	7.02623e-06	0.000470917	3.51251e-05	0.000471594	0.000187119	0.000221797	0.000422559	*	***	NS
K00577	0.00023825	0.0014294	0.00817046	0.00244572	0	0	0	0	0.000516508	6.89385e-05	0.000388904	0.000940697	*	***	***
K00578	3.57376e-05	0.000344779	0.00147082	0.00028341	0	0	0	0	0.000112284	0	0	5.03046e-06	**	***	NS
K00579	2.3825e-05	0.00107743	0.00394017	0.00101817	0	1.40525e-05	0	0	0.000247025	0	0.000145839	4.02437e-05	**	***	*
K00580	6.55189e-05	0.00191065	0.00669964	0.00165847	0	7.02623e-06	0	0	0.000488436	0.000216664	0.000236988	0.000100609	**	***	***
K00581	0.000154863	0.00198966	0.0105454	0.00270814	0	0	1.38505e-05	0	0.000690548	0.000512115	0.000264333	0.00065396	***	***	***
K00583	3.57376e-05	0.000359145	0.00138986	1.04966e-05	0	7.02623e-06	0	0	0.000190883	1.96967e-05	0.000164069	0.000115701	NS	***	**
K00584	0.000470545	0.00259303	0.00947936	0.00284459	5.28022e-05	0.0028386	1.38505e-05	0.000439064	0.000842132	0.00108332	0.00064716	0.000276676	NS	NS	NS
K00625	0.0063732	0.00623475	0.00758348	0.00446108	0.00291166	0.00580366	0.00256235	0.00602981	0.0182069	0.0166437	0.0162337	0.0172243	***	NS	***
K00634	0.000518195	0.00228416	0.00640953	0.00127009	0.000528022	0.00126472	0.000914134	0.00325493	0.00289132	0.00401321	0.0031568	0.00250517	NS	NS	NS
K00672	0.00527129	0.010566	0.0205037	0.0084708	0.00609488	0.00770777	0.00575489	0.00630495	0.00612511	0.00921314	0.00721295	0.00868761	NS	NS	NS
K00925	0.0469175	0.0322728	0.0406904	0.0331484	0.0510748	0.0423119	0.0554921	0.0526993	0.0486977	0.0507338	0.0509464	0.0534135	*	NS	NS
K00929	0.00167967	0.00152996	0.00286742	0.00270814	0.00292675	0.00375903	0.00185597	0.00845929	0.00847746	0.00992715	0.00936103	0.00646415	***	*	*
K01026	0.00121508	0.00183882	0.00157877	0.0022043	0.00149355	0.00228352	0.00195985	0.00266951	0.00175725	0.00201399	0.00335733	0.00278688	*	NS	NS
K01491	0.0602476	0.0602932	0.0591701	0.0707054	0.0562419	0.0614233	0.051053	0.053999	0.0557884	0.0553626	0.0566128	0.0594551	NS	NS	NS
K01499	0.00285305	0.0070967	0.0164624	0.00724269	0.00401297	0.00848768	0.00231304	0.0032959	0.00392433	0.00679045	0.00521982	0.00665027	NS	NS	NS
K01905	0.000833877	0.000538717	0.000769143	0.000262416	0.000535565	0.00108204	0.000166206	0.000427355	0.000392995	0.000433328	0.000811229	0.000442681	NS	NS	NS
K01938	0.0814995	0.0815474	0.0812256	0.0747781	0.0717356	0.0831835	0.0556791	0.0723577	0.0682576	0.0654522	0.0703703	0.0654866	NS	NS	NS
K03421	7.74314e-05	0.00211177	0.00618688	0.00279211	1.50863e-05	0	2.07758e-05	8.19585e-05	0.000207726	0.00011818	0.000382827	5.53351e-05	***	***	*
K03422	2.97813e-05	0.000430974	0.00260429	0.00111264	0	0	0	0	0.000162812	0	0.000221797	6.5396e-05	*	***	**
K03778	0.0056108	0.00295935	0.00366355	0.0050174	0.00677377	0.00508699	0.00549865	0.0076924	0.00528859	0.0066378	0.00538692	0.00721369	*	NS	NS
K05299	0.00260289	0.00099124	0.00323175	0.0018894	0.00154635	0.00172845	0.000477843	0.0019553	0.00178532	0.00161021	0.00182906	0.000824996	NS	NS	NS
K11260	0	0.000359145	0.00101203	0.000167946	0	0	0	0	0.00014597	4.92418e-06	0.000130647	7.04265e-05	NS	***	*
K11261	0.00160819	0.0019753	0.00596424	0.00240373	0.000279097	2.81049e-05	9.00283e-05	0.000134646	0.000673706	0.000477646	0.000850727	0.000518138	***	***	***
K13788	0.0190422	0.0235743	0.0214753	0.0354052	0.0194538	0.0239594	0.0202564	0.017504	0.0179655	0.020721	0.0210281	0.0244229	NS	NS	NS
K14082	5.95626e-05	0	7.42156e-05	0	0	0	0	0	0	1.96967e-05	0	7.04265e-05	NS	NS	NS
K14138	0.0244028	0.0092803	0.0253547	0.0118822	0.00417137	0.00418061	0.00855269	0.00896275	0.00498542	0.00391472	0.0051712	0.00388855	***	**	NS
K01895	0.415157	0.454325	0.407774	0.397057	0.520441	0.507273	0.498958	0.467942	0.359826	0.325099	0.360495	0.371404	NS	*	NS
