# Supplementary material for: Life at the Frozen Limit: Microbial Carbon Metabolism Across a Late Pleistocene Permafrost Chronosequence
Source: Front Microbiol. 2020 Jul 29;11:1753. doi: 10.3389/fmicb.2020.01753 (PMC7403407; doi:10.3389/fmicb.2020.01753)
Supplement: TABLE S6 — Permutational multivariate analysis of variance (PERMANOVA) table exploring factors which may explain variation in either the molecular composition of DOC (FT-ICR MS) or functional potential (KEGG). [file Data_Sheet_7.xlsx]

## Sheet: Sheet1
Supplementary Table 6. Permutational multivariate analysis of variance (PERMANOVA) table exploring factors which may explain variation in either the molecular composition of DOC (FT-ICR MS) or functional potential (KEGG).
		R2	P
FT-ICR MS data
	KEGG	0.4252	0.003
	Age	0.1956	0.021
	DOC	0.2034	0.008
KEGG Data
	NOSC	0.0993	0.098
	Age	0.4003	0.008
	DOC	0.1912	0.041
