# Supplementary material for: Life at the Frozen Limit: Microbial Carbon Metabolism Across a Late Pleistocene Permafrost Chronosequence
Source: Front Microbiol. 2020 Jul 29;11:1753. doi: 10.3389/fmicb.2020.01753 (PMC7403407; doi:10.3389/fmicb.2020.01753)
Supplement: TABLE S7 — CAZyme domains which are significant vectors explaining the FT-ICR MS data. [file Data_Sheet_8.xlsx]

## Sheet: Sheet1
Supplementary Table 7. CAZy domains which are significant vectors explaining the FT-ICR MS data.
Domain	NMDS1	NMDS2	r2	P	Age
Glyco_hydro_65m	0.20103	0.97959	0.9113	0.001	27 ka
Glyco_hydro_65N	0.26446	0.9644	0.8979	0.001	27 ka
Alpha_L_fucos	-0.12286	-0.99242	0.7953	0.002	19 ka
Glyco_hydro_31	0.04055	-0.99918	0.787	0.001	19 ka
Glyco_hydro_2_C	-0.11361	-0.99353	0.7771	0.002	19 ka
Glyco_hydro_3_C	0.01679	-0.99986	0.7541	0.004	19 ka
Glyco_hydro_20	-0.09766	-0.99522	0.719	0.006	19 ka
Glyco_hydro_2_N	-0.1738	-0.98478	0.6936	0.005	19 ka
Glyco_hydro_15	0.2167	0.97624	0.6776	0.007	27 ka
Glyco_hydro_43	-0.24077	-0.97058	0.6662	0.007	33 ka
Bac_rhamnosid	-0.26691	-0.96372	0.5632	0.028	33 ka
Glyco_hydro_88	-0.40853	-0.91274	0.5125	0.042	33 ka
Glyco_hydro_10	0.14247	-0.9898	0.5026	0.046	19 ka
